# Supplementary material for: Does Food Intake of Australian Toddlers 12–24 Months Align with Recommendations: Findings from the Australian Feeding Infants and Toddlers Study (OzFITS) 2021
Source: Nutrients. 2022 Jul 14;14(14):2890. doi: 10.3390/nu14142890 (PMC9322480; doi:10.3390/nu14142890)
Supplement: Supplementary file 1 [file nutrients-14-02890-s001.zip]

Archive with 1 entries (1 files):
- nutrients-1803227-supplementary.pdf
